# Supplementary material for: ﻿New species of the Brachyglutine genus Panabachia Park (Coleoptera, Staphylinidae, Pselaphinae) from Ecuador
Source: Zookeys. 2025 Oct 2;1254:225–61. doi: 10.3897/zookeys.1254.158319 (PMC12511877; doi:10.3897/zookeys.1254.158319)
Supplement: XML Treatment for Panabachia [file zookeys.1254.158319-treatment1.xml]

<!DOCTYPE tp:taxon-treatment
  PUBLIC "-//TaxonX//DTD Taxonomic Treatment Publishing DTD v0 20100105//EN" "tax-treatment-NSO.dtd">
<tp:taxon-treatment xmlns:tp="http://www.plazi.org/taxpub"><tp:treatment-meta><kwd-group><label>Taxon classification</label><kwd>
                <named-content content-type="kingdom">Animalia</named-content>
              </kwd><kwd>
                <named-content content-type="order">Coleoptera</named-content>
              </kwd><kwd>
                <named-content content-type="family">Staphylinidae</named-content>
              </kwd></kwd-group><mixed-citation publication-type="journal"><person-group><name><surname>Muñoz-Tobar</surname><given-names>Sofia I.</given-names></name><name><surname>Caterino</surname><given-names>Michael S.</given-names></name></person-group><article-title>﻿New species of the Brachyglutine genus <italic><tp:taxon-name><tp:taxon-name-part taxon-name-part-type="genus" reg="Panabachia">Panabachia</tp:taxon-name-part></tp:taxon-name></italic> Park (<tp:taxon-name><tp:taxon-name-part taxon-name-part-type="order">Coleoptera</tp:taxon-name-part></tp:taxon-name>, <tp:taxon-name><tp:taxon-name-part taxon-name-part-type="family">Staphylinidae</tp:taxon-name-part></tp:taxon-name>, <tp:taxon-name><tp:taxon-name-part taxon-name-part-type="subfamily">Pselaphinae</tp:taxon-name-part></tp:taxon-name>) from Ecuador</article-title><source>Zookeys</source><day>02</day><month>10</month><year>2025</year><volume>1254</volume><fpage>225</fpage><lpage>261</lpage><pub-id pub-id-type="doi">10.3897/zookeys.1254.158319</pub-id></mixed-citation></tp:treatment-meta><tp:nomenclature><label>﻿</label><tp:taxon-name><object-id xmlns:xlink="http://www.w3.org/1999/xlink" content-type="arpha" xlink:type="simple">72AB3E63-E369-5B10-AB4F-A73DE3D970E9</object-id>
              <tp:taxon-name-part taxon-name-part-type="genus" reg="Panabachia">Panabachia</tp:taxon-name-part>
            </tp:taxon-name><tp:taxon-authority>Park, 1942</tp:taxon-authority></tp:nomenclature><tp:treatment-sec sec-type="type species" id="SECID0EJSBG"><title>Type species.</title><p><italic><tp:taxon-name><tp:taxon-name-part taxon-name-part-type="genus" reg="Bryaxis">Bryaxis</tp:taxon-name-part> <tp:taxon-name-part taxon-name-part-type="species" reg="vulnerata">vulnerata</tp:taxon-name-part></tp:taxon-name></italic> Sharp, 1887, designated by <xref ref-type="bibr" rid="B24">Park (1942)</xref>.</p></tp:treatment-sec><tp:treatment-sec sec-type="diagnosis" id="SECID0E5SBG"><title>Diagnosis.</title><p>The genus <italic><tp:taxon-name><tp:taxon-name-part taxon-name-part-type="genus" reg="Panabachia">Panabachia</tp:taxon-name-part></tp:taxon-name></italic> was established principally to recognize the sexually dimorphic male pronotal modification of the type species (<italic><tp:taxon-name><tp:taxon-name-part taxon-name-part-type="genus" reg="Bryaxis">Bryaxis</tp:taxon-name-part> <tp:taxon-name-part taxon-name-part-type="species" reg="vulnerata">vulnerata</tp:taxon-name-part></tp:taxon-name></italic> Sharp, 1887, also once placed in <italic><tp:taxon-name><tp:taxon-name-part taxon-name-part-type="genus" reg="Reichenbachia">Reichenbachia</tp:taxon-name-part></tp:taxon-name></italic> Raffray 1904]). They are otherwise rather generalized <tp:taxon-name><tp:taxon-name-part taxon-name-part-type="tribe">Brachyglutini</tp:taxon-name-part></tp:taxon-name>, with a median longitudinal gular carina, 11-segmented antennae, two basal carinae on the first visible abdominal segment (usually close together and diverging), and subcontiguous mesocoxae. Several new species described herein do not exhibit pronotal dimorphism, but are unambiguously associated by other characters.</p><p>No male genitalia have ever been described for the genus. The male genitalia among the new species falls into two very distinct classes. One, represented by only two species, has a short broadly rounded aedeagus bearing a transverse basal bridge. The other typically exhibits an elongate median lobe (incorporating a narrow basal bulb), usually thin parameres, and, separately, a highly specialized pair of articulating accessory sclerites in the distal abdominal membrane. Simple forms of these constitute narrow, flat sclerites, but they become elaborated into complex, coiled, and possibly spring-like structures that probably participate in the extrusion/retraction of the genitalia. We cannot be 100% certain which of these major genitalic forms corresponds to the type (<italic><tp:taxon-name><tp:taxon-name-part taxon-name-part-type="genus" reg="Panabachia">P.</tp:taxon-name-part> <tp:taxon-name-part taxon-name-part-type="species" reg="vulnerata">vulnerata</tp:taxon-name-part></tp:taxon-name></italic>), as its male genitalia has never been illustrated. However, we have dissected a specimen from Costa Rica (<named-content xmlns:xlink="http://www.w3.org/1999/xlink" content-type="dwc:institutional_code" xlink:title="Louisiana State Arthropod Museum" xlink:href="http://grbio.org/institution/louisiana-state-arthropod-museum" xlink:type="simple">LSAM</named-content>) that appears externally to be very similar to this species (Fig. <xref ref-type="fig" rid="F2">2A, B</xref>), perhaps conspecific, and its male genitalia represents the more common form, with an elongate median lobe flanked by separate accessory sclerites (Fig. <xref ref-type="fig" rid="F2">2C</xref>). Among those with distinct accessory sclerites, the male genitalia of the species can be further subdivided into two distinctive forms, one in which the median lobe narrows beyond the basal foramen, and has the apical portion tubular and curving, and one in which the median lobe is shorter and variously flattened beyond the basal foramen. These appear to correspond perfectly to the main clades in <xref ref-type="bibr" rid="B21">Muñoz-Tobar and Caterino (2020)</xref>, discussed further in the discussion section.</p><fig id="F2" position="float" orientation="portrait"><object-id xmlns:xlink="http://www.w3.org/1999/xlink" content-type="doi" xlink:type="simple">10.3897/zookeys.1254.158319.figure2</object-id><object-id xmlns:xlink="http://www.w3.org/1999/xlink" content-type="arpha" xlink:type="simple">E1461043-2327-56C1-826D-06F7120B0F4C</object-id><label>Figure 2.</label><caption><p><tp:taxon-name><tp:taxon-name-part taxon-name-part-type="genus" reg="Panabachia">Panabachia</tp:taxon-name-part> <tp:taxon-name-part taxon-name-part-type="uncertainty-rank">near</tp:taxon-name-part> <tp:taxon-name-part taxon-name-part-type="species" reg="vulnerata">vulnerata</tp:taxon-name-part></tp:taxon-name> (the type of the genus). A. dorsal habitus; B. pronotum; C. aedeagus (one accessory sclerite missing).</p></caption><graphic xmlns:xlink="http://www.w3.org/1999/xlink" xlink:href="zookeys-1254-225_article-158319__-g002.jpg" position="float" orientation="portrait" xlink:type="simple" id="oo_1429098.jpg"><uri content-type="original_file" xlink:type="simple">https://binary.pensoft.net/fig/1429098</uri></graphic></fig></tp:treatment-sec><ref-list><ref id="B24"><mixed-citation xmlns:xlink="http://www.w3.org/1999/xlink" xlink:type="simple"><person-group><name name-style="western"><surname>Park</surname><given-names>O</given-names></name></person-group> (<year>1942</year>) A study in neotropical <tp:taxon-name><tp:taxon-name-part taxon-name-part-type="family">Pselaphidae</tp:taxon-name-part></tp:taxon-name>. Northwestern University Studies in the Biological Sciences and Medicine, Number 1, 1, Northwestern University, Evanston and Chicago, [x +] 403 pp [21 pls].</mixed-citation></ref><ref id="B21"><mixed-citation xmlns:xlink="http://www.w3.org/1999/xlink" xlink:type="simple"><person-group><name name-style="western"><surname>Muñoz-Tobar</surname><given-names>SI</given-names></name><name name-style="western"><surname>Caterino</surname><given-names>MS</given-names></name></person-group> (<year>2020</year>) <article-title>Mountains as islands: Species delimitation and evolutionary history of the ant-loving beetle genus <italic><tp:taxon-name><tp:taxon-name-part taxon-name-part-type="genus">Panabachia</tp:taxon-name-part></tp:taxon-name></italic> (<tp:taxon-name><tp:taxon-name-part taxon-name-part-type="order">Coleoptera</tp:taxon-name-part></tp:taxon-name>, <tp:taxon-name><tp:taxon-name-part taxon-name-part-type="family">Staphylinidae</tp:taxon-name-part></tp:taxon-name>) from the Northern Andes.</article-title><source>Insects</source><volume>11</volume>(<issue>64</issue>): <fpage>1</fpage>–<lpage>19</lpage>. <ext-link xlink:href="10.3390/insects11010064" ext-link-type="doi" xlink:type="simple">https://doi.org/10.3390/insects11010064</ext-link></mixed-citation></ref></ref-list></tp:taxon-treatment>
