# Supplementary material for: ﻿New species of the Brachyglutine genus Panabachia Park (Coleoptera, Staphylinidae, Pselaphinae) from Ecuador
Source: Zookeys. 2025 Oct 2;1254:225–61. doi: 10.3897/zookeys.1254.158319 (PMC12511877; doi:10.3897/zookeys.1254.158319)
Supplement: XML Treatment for Panabachia uktu [file zookeys.1254.158319-treatment10.xml]

<!DOCTYPE tp:taxon-treatment
  PUBLIC "-//TaxonX//DTD Taxonomic Treatment Publishing DTD v0 20100105//EN" "tax-treatment-NSO.dtd">
<tp:taxon-treatment xmlns:tp="http://www.plazi.org/taxpub"><tp:treatment-meta><kwd-group><label>Taxon classification</label><kwd>
                <named-content content-type="kingdom">Animalia</named-content>
              </kwd><kwd>
                <named-content content-type="order">Coleoptera</named-content>
              </kwd><kwd>
                <named-content content-type="family">Staphylinidae</named-content>
              </kwd></kwd-group><mixed-citation publication-type="journal"><person-group><name><surname>Muñoz-Tobar</surname><given-names>Sofia I.</given-names></name><name><surname>Caterino</surname><given-names>Michael S.</given-names></name></person-group><article-title>﻿New species of the Brachyglutine genus <italic><tp:taxon-name><tp:taxon-name-part taxon-name-part-type="genus" reg="Panabachia">Panabachia</tp:taxon-name-part></tp:taxon-name></italic> Park (<tp:taxon-name><tp:taxon-name-part taxon-name-part-type="order">Coleoptera</tp:taxon-name-part></tp:taxon-name>, <tp:taxon-name><tp:taxon-name-part taxon-name-part-type="family">Staphylinidae</tp:taxon-name-part></tp:taxon-name>, <tp:taxon-name><tp:taxon-name-part taxon-name-part-type="subfamily">Pselaphinae</tp:taxon-name-part></tp:taxon-name>) from Ecuador</article-title><source>Zookeys</source><day>02</day><month>10</month><year>2025</year><volume>1254</volume><fpage>225</fpage><lpage>261</lpage><pub-id pub-id-type="doi">10.3897/zookeys.1254.158319</pub-id></mixed-citation></tp:treatment-meta><tp:nomenclature><label>﻿</label><tp:taxon-name><object-id xmlns:xlink="http://www.w3.org/1999/xlink" content-type="arpha" xlink:type="simple">F06DF83F-7CAC-5FB9-9D0E-06B0168FF077</object-id>
              <tp:taxon-name-part taxon-name-part-type="genus" reg="Panabachia">Panabachia</tp:taxon-name-part>
              <tp:taxon-name-part taxon-name-part-type="species" reg="uktu">uktu</tp:taxon-name-part>
              <object-id xmlns:xlink="http://www.w3.org/1999/xlink" content-type="zoobank" xlink:type="simple">https://zoobank.org/C3CFF9D9-BDE4-4382-B519-A3EA1630CFA8</object-id>
            </tp:taxon-name><tp:taxon-status xmlns:xlink="http://www.w3.org/1999/xlink" xlink:type="simple">sp. nov.</tp:taxon-status><xref ref-type="fig" rid="F4">Figs 4I</xref><xref ref-type="fig" rid="F5">, 5B</xref><xref ref-type="fig" rid="F6">, 6H</xref></tp:nomenclature><tp:treatment-sec sec-type="type material" id="SECID0E6OBI"><title>Type material.</title><p><bold><italic>Holotype</italic></bold> • ♂ (<named-content xmlns:xlink="http://www.w3.org/1999/xlink" content-type="dwc:institutional_code" xlink:title="Museo de Zoología de la Pontificia Universidad Católica del Ecuador Invertebrados" xlink:href="http://grbio.org/institution/museo-de-zoologia-pontificia-universidad-catolica-del-ecuador" xlink:type="simple">QCAZ-I</named-content>-280226): ECUADOR: Chimborazo, Páramo de Atillo, 3501 m, <named-content xmlns:xlink="http://www.w3.org/1999/xlink" content-type="dwc:verbatimCoordinates" xlink:type="simple"><named-content content-type="geo-json" specific-use="{&#34;type&#34;:&#34;Point&#34;,&#34;coordinates&#34;:[-78.521002,-2.187750]}" id="NCID0EVPBI" xlink:type="simple">02°11.265'S, 78°31.2601'W</named-content></named-content>, 07-VII-2016, Berlese, S. Muñoz &amp; A. Romero” / “Muñoz DNA Voucher, Ex. SIMT344, Morphosp. Atillo15”; deposited in QCAZI. <bold><italic>Paratypes</italic></bold> (1♂, 3♀) • same data as holotype (SIMT343, SIMT346, SIMT347, SITM349; <named-content xmlns:xlink="http://www.w3.org/1999/xlink" content-type="dwc:institutional_code" xlink:title="Museo de Zoología de la Pontificia Universidad Católica del Ecuador Invertebrados" xlink:href="http://grbio.org/institution/museo-de-zoologia-pontificia-universidad-catolica-del-ecuador" xlink:type="simple">QCAZ-I</named-content>-28022 to 2802230).</p></tp:treatment-sec><tp:treatment-sec sec-type="diagnosis" id="SECID0EFQBI"><title>Diagnosis.</title><p>Head broad, sparsely setose, with lateral vertexal foveae deep, not setose, closer to eyes on each side; median fovea absent; eyes protuberant but not large, diameter ~2/3 of postocular genal width; two gular foveae present; antennal bases elevated, set off by oblique stria; antennae short, antennomere III slightly longer than wide, IV–VI beadlike, rounded, VII–IX increasingly transverse, X 2 × the length of antennomere IX, transverse, XI ~2 × as long as X, rounded, densely setose, with depression on inner apex; male pronotum (Fig. <xref ref-type="fig" rid="F4">4I</xref>) approx. as long as wide, sides just slightly wider in anterior 1/2, weakly constricted basally; disk weakly depressed along basal margin, posterior 2/3 almost evenly convex, with fine mediobasal fovea; most of disk sparsely and finely punctate, with long, slightly flattened setae in punctures; small, oval median depression present just behind anterior margin, with interior circular carina within, setose within this circle and along upper margin of depression; oblique lateral depressions present extending posterolaterad from median depression, these with denser series of setae along anterior and lateral edges; two anteroprosternal foveae present; each elytron with four basal foveae, three foveae evenly spaced and one disjunct, discal stria absent; apical elytral stria incomplete; wings present; male last sternite (Fig. <xref ref-type="fig" rid="F5">5B</xref>) flattened, setose along apical margin, with small bifid process on apical margin (this is the external manifestation of a larger, internal, forked lever that articulates outward when genitalia are everted), flanked by modified setae; legs simple. Aedeagus (Fig. <xref ref-type="fig" rid="F6">6H</xref>) with base curved ventrad, flattening out and widened apically, with separate accessory sclerites; parameres long, connected at sides of basal foramen, free to setose apex; median lobe with basal apodeme curved underneath and slightly distad; basal foramen ovate; median lobe slightly narrowed beyond foramen, then expanded widely to subtruncate, brushy apex, with pads beneath; accessory sclerites complex, asymmetrical, associated with base of median lobe rather than apex; left side with short clubbed process at base, and long thin, apically curving distal process; right side with strong basal arch dividing into two thin, curved distal processes, neither as long as thin process of other side. <abbrev xmlns:xlink="http://www.w3.org/1999/xlink" xlink:title="total length" id="ABBRID0EXQBI" xlink:type="simple">TL</abbrev> 1.34–1.69 mm, <abbrev xmlns:xlink="http://www.w3.org/1999/xlink" xlink:title="elytral width" id="ABBRID0E2QBI" xlink:type="simple">EW</abbrev> 0.32–0.47 mm.</p></tp:treatment-sec><tp:treatment-sec sec-type="distribution" id="SECID0E6QBI"><title>Distribution.</title><p>This species is only known from grassland and shrub páramo around the Atillo lakes, province of Chimborazo, Ecuador.</p></tp:treatment-sec><tp:treatment-sec sec-type="etymology" id="SECID0EERBI"><title>Etymology.</title><p>The name of this species comes from a Kichwa word meaning hole, referring to the male pronotal modification.</p></tp:treatment-sec><tp:treatment-sec sec-type="remarks" id="SECID0EJRBI"><title>Remarks.</title><p>See the following remarks section for details on separating this from the sympatric and closely related <italic><tp:taxon-name><tp:taxon-name-part taxon-name-part-type="genus" reg="Panabachia">P.</tp:taxon-name-part> <tp:taxon-name-part taxon-name-part-type="species" reg="salebrosa">salebrosa</tp:taxon-name-part></tp:taxon-name></italic>.</p></tp:treatment-sec><tp:treatment-sec><!--Section generated to contain objects referenced in tp:taxon-treatment.--><fig id="F4" position="float" orientation="portrait"><object-id xmlns:xlink="http://www.w3.org/1999/xlink" content-type="doi" xlink:type="simple">10.3897/zookeys.1254.158319.figure4</object-id><object-id xmlns:xlink="http://www.w3.org/1999/xlink" content-type="arpha" xlink:type="simple">E7C207EB-8C9A-5B56-8A02-CCD5FD425498</object-id><label>Figure 4.</label><caption><p>Pronota of <italic><tp:taxon-name><tp:taxon-name-part taxon-name-part-type="genus" reg="Panabachia">Panabachia</tp:taxon-name-part></tp:taxon-name></italic> spp. A. <italic><tp:taxon-name><tp:taxon-name-part taxon-name-part-type="genus" reg="Panabachia">P.</tp:taxon-name-part> <tp:taxon-name-part taxon-name-part-type="species" reg="pahuma">pahuma</tp:taxon-name-part></tp:taxon-name></italic>; B. <italic><tp:taxon-name><tp:taxon-name-part taxon-name-part-type="genus" reg="Panabachia">P.</tp:taxon-name-part> <tp:taxon-name-part taxon-name-part-type="species" reg="trifecta">trifecta</tp:taxon-name-part></tp:taxon-name></italic>; C. <italic><tp:taxon-name><tp:taxon-name-part taxon-name-part-type="genus" reg="Panabachia">P.</tp:taxon-name-part> <tp:taxon-name-part taxon-name-part-type="species" reg="inornata">inornata</tp:taxon-name-part></tp:taxon-name></italic>; D. <italic><tp:taxon-name><tp:taxon-name-part taxon-name-part-type="genus" reg="Panabachia">P.</tp:taxon-name-part> <tp:taxon-name-part taxon-name-part-type="species" reg="amica">amica</tp:taxon-name-part></tp:taxon-name></italic>; E. <italic><tp:taxon-name><tp:taxon-name-part taxon-name-part-type="genus" reg="Panabachia">P.</tp:taxon-name-part> <tp:taxon-name-part taxon-name-part-type="species" reg="winku">winku</tp:taxon-name-part></tp:taxon-name></italic>; F. <italic><tp:taxon-name><tp:taxon-name-part taxon-name-part-type="genus" reg="Panabachia">P.</tp:taxon-name-part> <tp:taxon-name-part taxon-name-part-type="species" reg="ayauma">ayauma</tp:taxon-name-part></tp:taxon-name></italic>; G. <italic><tp:taxon-name><tp:taxon-name-part taxon-name-part-type="genus" reg="Panabachia">P.</tp:taxon-name-part> <tp:taxon-name-part taxon-name-part-type="species" reg="pastazae">pastazae</tp:taxon-name-part></tp:taxon-name></italic>; H. <italic><tp:taxon-name><tp:taxon-name-part taxon-name-part-type="genus" reg="Panabachia">P.</tp:taxon-name-part> <tp:taxon-name-part taxon-name-part-type="species" reg="romeroi">romeroi</tp:taxon-name-part></tp:taxon-name></italic>; I. <italic><tp:taxon-name><tp:taxon-name-part taxon-name-part-type="genus" reg="Panabachia">P.</tp:taxon-name-part> <tp:taxon-name-part taxon-name-part-type="species" reg="uktu">uktu</tp:taxon-name-part></tp:taxon-name></italic>; J. <italic><tp:taxon-name><tp:taxon-name-part taxon-name-part-type="genus" reg="Panabachia">P.</tp:taxon-name-part> <tp:taxon-name-part taxon-name-part-type="species" reg="salebrosa">salebrosa</tp:taxon-name-part></tp:taxon-name></italic>; K. <italic><tp:taxon-name><tp:taxon-name-part taxon-name-part-type="genus" reg="Panabachia">P.</tp:taxon-name-part> <tp:taxon-name-part taxon-name-part-type="species" reg="urbana">urbana</tp:taxon-name-part></tp:taxon-name></italic>; L. <italic><tp:taxon-name><tp:taxon-name-part taxon-name-part-type="genus" reg="Panabachia">P.</tp:taxon-name-part> <tp:taxon-name-part taxon-name-part-type="species" reg="carltoni">carltoni</tp:taxon-name-part></tp:taxon-name></italic>; M. <italic><tp:taxon-name><tp:taxon-name-part taxon-name-part-type="genus" reg="Panabachia">P.</tp:taxon-name-part> <tp:taxon-name-part taxon-name-part-type="species" reg="falini">falini</tp:taxon-name-part></tp:taxon-name></italic>.</p></caption><graphic xmlns:xlink="http://www.w3.org/1999/xlink" xlink:href="zookeys-1254-225_article-158319__-g004.jpg" position="float" orientation="portrait" xlink:type="simple" id="oo_1429100.jpg"><uri content-type="original_file" xlink:type="simple">https://binary.pensoft.net/fig/1429100</uri></graphic></fig><fig id="F5" position="float" orientation="portrait"><object-id xmlns:xlink="http://www.w3.org/1999/xlink" content-type="doi" xlink:type="simple">10.3897/zookeys.1254.158319.figure5</object-id><object-id xmlns:xlink="http://www.w3.org/1999/xlink" content-type="arpha" xlink:type="simple">405974DC-4133-5860-ACF7-650A38729A37</object-id><label>Figure 5.</label><caption><p>Misc. characters of <italic><tp:taxon-name><tp:taxon-name-part taxon-name-part-type="genus" reg="Panabachia">Panabachia</tp:taxon-name-part></tp:taxon-name></italic> spp. A–H. Ventral view of abdomen: A. <italic><tp:taxon-name><tp:taxon-name-part taxon-name-part-type="genus" reg="Panabachia">P.</tp:taxon-name-part> <tp:taxon-name-part taxon-name-part-type="species" reg="pahuma">pahuma</tp:taxon-name-part></tp:taxon-name></italic>; B. <italic><tp:taxon-name><tp:taxon-name-part taxon-name-part-type="genus" reg="Panabachia">P.</tp:taxon-name-part> <tp:taxon-name-part taxon-name-part-type="species" reg="uktu">uktu</tp:taxon-name-part></tp:taxon-name></italic>; C. <italic><tp:taxon-name><tp:taxon-name-part taxon-name-part-type="genus" reg="Panabachia">P.</tp:taxon-name-part> <tp:taxon-name-part taxon-name-part-type="species" reg="cayambi">cayambi</tp:taxon-name-part></tp:taxon-name></italic>; D. <italic><tp:taxon-name><tp:taxon-name-part taxon-name-part-type="genus" reg="Panabachia">P.</tp:taxon-name-part> <tp:taxon-name-part taxon-name-part-type="species" reg="patera">patera</tp:taxon-name-part></tp:taxon-name></italic>; E. <italic><tp:taxon-name><tp:taxon-name-part taxon-name-part-type="genus" reg="Panabachia">P.</tp:taxon-name-part> <tp:taxon-name-part taxon-name-part-type="species" reg="urbana">urbana</tp:taxon-name-part></tp:taxon-name></italic>; F. <italic><tp:taxon-name><tp:taxon-name-part taxon-name-part-type="genus" reg="Panabachia">P.</tp:taxon-name-part> <tp:taxon-name-part taxon-name-part-type="species" reg="vigilans">vigilans</tp:taxon-name-part></tp:taxon-name></italic>; G. <italic><tp:taxon-name><tp:taxon-name-part taxon-name-part-type="genus" reg="Panabachia">P.</tp:taxon-name-part> <tp:taxon-name-part taxon-name-part-type="species" reg="perdita">perdita</tp:taxon-name-part></tp:taxon-name></italic>; H. <italic><tp:taxon-name><tp:taxon-name-part taxon-name-part-type="genus" reg="Panabachia">P.</tp:taxon-name-part> <tp:taxon-name-part taxon-name-part-type="species" reg="ambulans">ambulans</tp:taxon-name-part></tp:taxon-name></italic>; I. frontal view of head <italic><tp:taxon-name><tp:taxon-name-part taxon-name-part-type="genus" reg="Panabachia">P.</tp:taxon-name-part> <tp:taxon-name-part taxon-name-part-type="species" reg="pahuma">pahuma</tp:taxon-name-part></tp:taxon-name></italic>; J. Lateral view, head with genal carina of <italic><tp:taxon-name><tp:taxon-name-part taxon-name-part-type="genus" reg="Panabachia">P.</tp:taxon-name-part> <tp:taxon-name-part taxon-name-part-type="species" reg="papallacta">papallacta</tp:taxon-name-part></tp:taxon-name></italic>; K. Posterior view, tergite 6 of <italic><tp:taxon-name><tp:taxon-name-part taxon-name-part-type="genus" reg="Panabachia">P.</tp:taxon-name-part> <tp:taxon-name-part taxon-name-part-type="species" reg="inornata">inornata</tp:taxon-name-part></tp:taxon-name></italic>; L. Ventral view, sternite 6 of <italic><tp:taxon-name><tp:taxon-name-part taxon-name-part-type="genus" reg="Panabachia">P.</tp:taxon-name-part> <tp:taxon-name-part taxon-name-part-type="species" reg="inornata">inornata</tp:taxon-name-part></tp:taxon-name></italic>; M. Lateral view, head with genal carina of <italic><tp:taxon-name><tp:taxon-name-part taxon-name-part-type="genus" reg="Panabachia">P.</tp:taxon-name-part> <tp:taxon-name-part taxon-name-part-type="species" reg="ananay">ananay</tp:taxon-name-part></tp:taxon-name></italic>; N. Apical view, tergite 6 of <italic><tp:taxon-name><tp:taxon-name-part taxon-name-part-type="genus" reg="Panabachia">P.</tp:taxon-name-part> <tp:taxon-name-part taxon-name-part-type="species" reg="caranqui">caranqui</tp:taxon-name-part></tp:taxon-name></italic>; O. Ventral view, sternite 6 of <italic><tp:taxon-name><tp:taxon-name-part taxon-name-part-type="genus" reg="Panabachia">P.</tp:taxon-name-part> <tp:taxon-name-part taxon-name-part-type="species" reg="caranqui">caranqui</tp:taxon-name-part></tp:taxon-name></italic>.</p></caption><graphic xmlns:xlink="http://www.w3.org/1999/xlink" xlink:href="zookeys-1254-225_article-158319__-g005.jpg" position="float" orientation="portrait" xlink:type="simple" id="oo_1429101.jpg"><uri content-type="original_file" xlink:type="simple">https://binary.pensoft.net/fig/1429101</uri></graphic></fig><fig id="F6" position="float" orientation="portrait"><object-id xmlns:xlink="http://www.w3.org/1999/xlink" content-type="doi" xlink:type="simple">10.3897/zookeys.1254.158319.figure6</object-id><object-id xmlns:xlink="http://www.w3.org/1999/xlink" content-type="arpha" xlink:type="simple">3AB4B591-D9BA-5928-9069-EE5C5AA32C58</object-id><label>Figure 6.</label><caption><p>Aedeagus (dorsal view) of <italic><tp:taxon-name><tp:taxon-name-part taxon-name-part-type="genus" reg="Panabachia">Panabachia</tp:taxon-name-part></tp:taxon-name></italic> spp. A. <italic><tp:taxon-name><tp:taxon-name-part taxon-name-part-type="genus" reg="Panabachia">P.</tp:taxon-name-part> <tp:taxon-name-part taxon-name-part-type="species" reg="pahuma">pahuma</tp:taxon-name-part></tp:taxon-name></italic>; B. <italic><tp:taxon-name><tp:taxon-name-part taxon-name-part-type="genus" reg="Panabachia">P.</tp:taxon-name-part> <tp:taxon-name-part taxon-name-part-type="species" reg="trifecta">trifecta</tp:taxon-name-part></tp:taxon-name></italic>; C. <italic><tp:taxon-name><tp:taxon-name-part taxon-name-part-type="genus" reg="Panabachia">P.</tp:taxon-name-part> <tp:taxon-name-part taxon-name-part-type="species" reg="inornata">inornata</tp:taxon-name-part></tp:taxon-name></italic>; D. <italic><tp:taxon-name><tp:taxon-name-part taxon-name-part-type="genus" reg="Panabachia">P.</tp:taxon-name-part> <tp:taxon-name-part taxon-name-part-type="species" reg="amica">amica</tp:taxon-name-part></tp:taxon-name></italic>; E. <italic><tp:taxon-name><tp:taxon-name-part taxon-name-part-type="genus" reg="Panabachia">P.</tp:taxon-name-part> <tp:taxon-name-part taxon-name-part-type="species" reg="ayauma">ayauma</tp:taxon-name-part></tp:taxon-name></italic>; F. <italic><tp:taxon-name><tp:taxon-name-part taxon-name-part-type="genus" reg="Panabachia">P.</tp:taxon-name-part> <tp:taxon-name-part taxon-name-part-type="species" reg="pastazae">pastazae</tp:taxon-name-part></tp:taxon-name></italic>; G. <italic><tp:taxon-name><tp:taxon-name-part taxon-name-part-type="genus" reg="Panabachia">P.</tp:taxon-name-part> <tp:taxon-name-part taxon-name-part-type="species" reg="romeroi">romeroi</tp:taxon-name-part></tp:taxon-name></italic>; H. <italic><tp:taxon-name><tp:taxon-name-part taxon-name-part-type="genus" reg="Panabachia">P.</tp:taxon-name-part> <tp:taxon-name-part taxon-name-part-type="species" reg="uktu">uktu</tp:taxon-name-part></tp:taxon-name></italic>; I. <italic><tp:taxon-name><tp:taxon-name-part taxon-name-part-type="genus" reg="Panabachia">P.</tp:taxon-name-part> <tp:taxon-name-part taxon-name-part-type="species" reg="salebrosa">salebrosa</tp:taxon-name-part></tp:taxon-name></italic>; J. <italic><tp:taxon-name><tp:taxon-name-part taxon-name-part-type="genus" reg="Panabachia">P.</tp:taxon-name-part> <tp:taxon-name-part taxon-name-part-type="species" reg="urbana">urbana</tp:taxon-name-part></tp:taxon-name></italic>; K. <italic><tp:taxon-name><tp:taxon-name-part taxon-name-part-type="genus" reg="Panabachia">P.</tp:taxon-name-part> <tp:taxon-name-part taxon-name-part-type="species" reg="carltoni">carltoni</tp:taxon-name-part></tp:taxon-name></italic>; L. <italic><tp:taxon-name><tp:taxon-name-part taxon-name-part-type="genus" reg="Panabachia">P.</tp:taxon-name-part> <tp:taxon-name-part taxon-name-part-type="species" reg="falini">falini</tp:taxon-name-part></tp:taxon-name></italic>.</p></caption><graphic xmlns:xlink="http://www.w3.org/1999/xlink" xlink:href="zookeys-1254-225_article-158319__-g006.jpg" position="float" orientation="portrait" xlink:type="simple" id="oo_1429102.jpg"><uri content-type="original_file" xlink:type="simple">https://binary.pensoft.net/fig/1429102</uri></graphic></fig></tp:treatment-sec></tp:taxon-treatment>
