# Supplementary material for: ﻿New species of the Brachyglutine genus Panabachia Park (Coleoptera, Staphylinidae, Pselaphinae) from Ecuador
Source: Zookeys. 2025 Oct 2;1254:225–61. doi: 10.3897/zookeys.1254.158319 (PMC12511877; doi:10.3897/zookeys.1254.158319)
Supplement: XML Treatment for Panabachia falini [file zookeys.1254.158319-treatment14.xml]

<!DOCTYPE tp:taxon-treatment
  PUBLIC "-//TaxonX//DTD Taxonomic Treatment Publishing DTD v0 20100105//EN" "tax-treatment-NSO.dtd">
<tp:taxon-treatment xmlns:tp="http://www.plazi.org/taxpub"><tp:treatment-meta><kwd-group><label>Taxon classification</label><kwd>
                <named-content content-type="kingdom">Animalia</named-content>
              </kwd><kwd>
                <named-content content-type="order">Coleoptera</named-content>
              </kwd><kwd>
                <named-content content-type="family">Staphylinidae</named-content>
              </kwd></kwd-group><mixed-citation publication-type="journal"><person-group><name><surname>Muñoz-Tobar</surname><given-names>Sofia I.</given-names></name><name><surname>Caterino</surname><given-names>Michael S.</given-names></name></person-group><article-title>﻿New species of the Brachyglutine genus <italic><tp:taxon-name><tp:taxon-name-part taxon-name-part-type="genus" reg="Panabachia">Panabachia</tp:taxon-name-part></tp:taxon-name></italic> Park (<tp:taxon-name><tp:taxon-name-part taxon-name-part-type="order">Coleoptera</tp:taxon-name-part></tp:taxon-name>, <tp:taxon-name><tp:taxon-name-part taxon-name-part-type="family">Staphylinidae</tp:taxon-name-part></tp:taxon-name>, <tp:taxon-name><tp:taxon-name-part taxon-name-part-type="subfamily">Pselaphinae</tp:taxon-name-part></tp:taxon-name>) from Ecuador</article-title><source>Zookeys</source><day>02</day><month>10</month><year>2025</year><volume>1254</volume><fpage>225</fpage><lpage>261</lpage><pub-id pub-id-type="doi">10.3897/zookeys.1254.158319</pub-id></mixed-citation></tp:treatment-meta><tp:nomenclature><label>﻿</label><tp:taxon-name><object-id xmlns:xlink="http://www.w3.org/1999/xlink" content-type="arpha" xlink:type="simple">8B3E5927-D502-5A4E-A4F6-696986E2EA41</object-id>
              <tp:taxon-name-part taxon-name-part-type="genus" reg="Panabachia">Panabachia</tp:taxon-name-part>
              <tp:taxon-name-part taxon-name-part-type="species" reg="falini">falini</tp:taxon-name-part>
              <object-id xmlns:xlink="http://www.w3.org/1999/xlink" content-type="zoobank" xlink:type="simple">https://zoobank.org/F52768B0-BE91-452A-898D-F5D685F45B2A</object-id>
            </tp:taxon-name><tp:taxon-status xmlns:xlink="http://www.w3.org/1999/xlink" xlink:type="simple">sp. nov.</tp:taxon-status><xref ref-type="fig" rid="F4">Figs 4M</xref><xref ref-type="fig" rid="F6">, 6L</xref></tp:nomenclature><tp:treatment-sec sec-type="type material" id="SECID0EGCCI"><title>Type material.</title><p><bold><italic>Holotype</italic></bold> • ♂ (<named-content xmlns:xlink="http://www.w3.org/1999/xlink" content-type="dwc:institutional_code" xlink:title="Museo de Zoología de la Pontificia Universidad Católica del Ecuador Invertebrados" xlink:href="http://grbio.org/institution/museo-de-zoologia-pontificia-universidad-catolica-del-ecuador" xlink:type="simple">QCAZ-I</named-content>-278840): “ECUADOR: Pichincha, Nono, 15.1 km NW, 2000 m, <named-content xmlns:xlink="http://www.w3.org/1999/xlink" content-type="dwc:verbatimCoordinates" xlink:type="simple"><named-content content-type="geo-json" specific-use="{&#34;type&#34;:&#34;Point&#34;,&#34;coordinates&#34;:[-78.655278,-0.032778]}" id="NCID0E3CCI" xlink:type="simple">0°1'58"S, 78°39'19"W</named-content></named-content>, 24–26 OCT 1999; Z. H. Falin, ECU1F99 022, ex: flight intercept trap” / “SM0351637” / “<named-content xmlns:xlink="http://www.w3.org/1999/xlink" content-type="dwc:institutional_code" xlink:title="Museo de Zoología de la Pontificia Universidad Católica del Ecuador Invertebrados" xlink:href="http://grbio.org/institution/museo-de-zoologia-pontificia-universidad-catolica-del-ecuador" xlink:type="simple">QCAZ-I</named-content>-278840”; deposited in QCAZI.</p></tp:treatment-sec><tp:treatment-sec sec-type="material" id="SECID0EJDCI"><title>Other material.</title><p>1♀: “ECUADOR: Pichincha, Bellavista Reserve, Ridge Trail, 12 km S Nanegalito, 2250 m,<named-content xmlns:xlink="http://www.w3.org/1999/xlink" content-type="dwc:verbatimCoordinates" xlink:type="simple"><named-content content-type="geo-json" specific-use="{&#34;type&#34;:&#34;Point&#34;,&#34;coordinates&#34;:[-78.682222,0.015000]}" id="NCID0ESDCI" xlink:type="simple">0°0'54"N, 78°40'56"W</named-content></named-content>, 28 OCT 1999; R. Anderson, ECU1A99 211F, ex. Cloud forest litter” (SM0362958/<named-content xmlns:xlink="http://www.w3.org/1999/xlink" content-type="dwc:institutional_code" xlink:title="Museo de Zoología de la Pontificia Universidad Católica del Ecuador Invertebrados" xlink:href="http://grbio.org/institution/museo-de-zoologia-pontificia-universidad-catolica-del-ecuador" xlink:type="simple">QCAZ-I</named-content>-278841).</p></tp:treatment-sec><tp:treatment-sec sec-type="diagnosis" id="SECID0E6DCI"><title>Diagnosis.</title><p>Body dark orange, very finely setose, setae recumbent, impunctate; head subquadrate, posterior corners rounded, vertex slightly swollen above deeply impressed vertexal foveae; frons with oblique depressions mediad vertexal foveae; antennal bases weakly elevated in front of fine, oblique striae, striae nearly meeting across middle; eyes large, protuberant, diameter ~2 × post-ocular genal length; antennae short, antennomere I slightly curved, ~2 × as long as wide, II subquadrate, ~2/3 length of I, III subconical, slightly longer than wide, IV–VII weakly subquadrate, VIII transverse, shorter, IX–XI forming loose club, XI ~2 × as long as X; male pronotum (Fig. <xref ref-type="fig" rid="F4">4M</xref>) wider than long, elevated across entire anterior margin, sides angulate at widest point, at sides of anterior elevation; deep triangular impression present behind middle of anterior elevation, with short, dense, transverse cluster of setae projecting backwards from anterior margin just laterad midline, a few longer setae projecting anterad from posterior edge of impression; depression shallowly continued in anterolateral, glabrous depressions; extreme sides of pronotal disk with irregularly ovoid, very shallow, glabrous depressions, their outer/lower edges forming lateral pronotal margin; each elytron with four basal fovea, the lateral pair in a common depression, barely distinguishable; no subhumeral fovea or stria; flight wings present; prosternum very short, with anterior prosternal foveae at anterior corner of hypomeron; legs simple, mesotrochanter slightly dentate at middle of posterior edge; male metaventrite setose posteriorly between metacoxae; male last abdominal ventrite densely setose along distal margin, depressed on either side of a thin, prominent median denticle; terminal male tergite with apical margin widened, flattened, and densely setose. Aedeagus (Fig. <xref ref-type="fig" rid="F6">6L</xref>) slender, base slightly bulbous, with small, oval basal foramen; parameres free for basal 1/4, then fused with median lobe just beyond foramen; median lobe slightly constricted beyond paramere fusion, dorsally arched, with long median part a flattened cylinder, a shorter, slightly widening dorsal process over it, just shorter, and lateral ‘wings’ with long, curved, articulated rods recurving toward middle at apices. <abbrev xmlns:xlink="http://www.w3.org/1999/xlink" xlink:title="total length" id="ABBRID0ENECI" xlink:type="simple">TL</abbrev> 1.6–1.67 mm, <abbrev xmlns:xlink="http://www.w3.org/1999/xlink" xlink:title="elytral width" id="ABBRID0ERECI" xlink:type="simple">EW</abbrev> 0.33–0.36 mm.</p></tp:treatment-sec><tp:treatment-sec sec-type="distribution" id="SECID0EVECI"><title>Distribution.</title><p>This species is known from northeastern montane forest in the province of Pichincha, Ecuador.</p></tp:treatment-sec><tp:treatment-sec sec-type="etymology" id="SECID0E1ECI"><title>Etymology.</title><p>We name this species to acknowledge many years of collaboration and assistance, on this project and numerous others, from Dr. Zachary Falin, collector of the type of this species.</p></tp:treatment-sec><tp:treatment-sec><!--Section generated to contain objects referenced in tp:taxon-treatment.--><fig id="F4" position="float" orientation="portrait"><object-id xmlns:xlink="http://www.w3.org/1999/xlink" content-type="doi" xlink:type="simple">10.3897/zookeys.1254.158319.figure4</object-id><object-id xmlns:xlink="http://www.w3.org/1999/xlink" content-type="arpha" xlink:type="simple">E7C207EB-8C9A-5B56-8A02-CCD5FD425498</object-id><label>Figure 4.</label><caption><p>Pronota of <italic><tp:taxon-name><tp:taxon-name-part taxon-name-part-type="genus" reg="Panabachia">Panabachia</tp:taxon-name-part></tp:taxon-name></italic> spp. A. <italic><tp:taxon-name><tp:taxon-name-part taxon-name-part-type="genus" reg="Panabachia">P.</tp:taxon-name-part> <tp:taxon-name-part taxon-name-part-type="species" reg="pahuma">pahuma</tp:taxon-name-part></tp:taxon-name></italic>; B. <italic><tp:taxon-name><tp:taxon-name-part taxon-name-part-type="genus" reg="Panabachia">P.</tp:taxon-name-part> <tp:taxon-name-part taxon-name-part-type="species" reg="trifecta">trifecta</tp:taxon-name-part></tp:taxon-name></italic>; C. <italic><tp:taxon-name><tp:taxon-name-part taxon-name-part-type="genus" reg="Panabachia">P.</tp:taxon-name-part> <tp:taxon-name-part taxon-name-part-type="species" reg="inornata">inornata</tp:taxon-name-part></tp:taxon-name></italic>; D. <italic><tp:taxon-name><tp:taxon-name-part taxon-name-part-type="genus" reg="Panabachia">P.</tp:taxon-name-part> <tp:taxon-name-part taxon-name-part-type="species" reg="amica">amica</tp:taxon-name-part></tp:taxon-name></italic>; E. <italic><tp:taxon-name><tp:taxon-name-part taxon-name-part-type="genus" reg="Panabachia">P.</tp:taxon-name-part> <tp:taxon-name-part taxon-name-part-type="species" reg="winku">winku</tp:taxon-name-part></tp:taxon-name></italic>; F. <italic><tp:taxon-name><tp:taxon-name-part taxon-name-part-type="genus" reg="Panabachia">P.</tp:taxon-name-part> <tp:taxon-name-part taxon-name-part-type="species" reg="ayauma">ayauma</tp:taxon-name-part></tp:taxon-name></italic>; G. <italic><tp:taxon-name><tp:taxon-name-part taxon-name-part-type="genus" reg="Panabachia">P.</tp:taxon-name-part> <tp:taxon-name-part taxon-name-part-type="species" reg="pastazae">pastazae</tp:taxon-name-part></tp:taxon-name></italic>; H. <italic><tp:taxon-name><tp:taxon-name-part taxon-name-part-type="genus" reg="Panabachia">P.</tp:taxon-name-part> <tp:taxon-name-part taxon-name-part-type="species" reg="romeroi">romeroi</tp:taxon-name-part></tp:taxon-name></italic>; I. <italic><tp:taxon-name><tp:taxon-name-part taxon-name-part-type="genus" reg="Panabachia">P.</tp:taxon-name-part> <tp:taxon-name-part taxon-name-part-type="species" reg="uktu">uktu</tp:taxon-name-part></tp:taxon-name></italic>; J. <italic><tp:taxon-name><tp:taxon-name-part taxon-name-part-type="genus" reg="Panabachia">P.</tp:taxon-name-part> <tp:taxon-name-part taxon-name-part-type="species" reg="salebrosa">salebrosa</tp:taxon-name-part></tp:taxon-name></italic>; K. <italic><tp:taxon-name><tp:taxon-name-part taxon-name-part-type="genus" reg="Panabachia">P.</tp:taxon-name-part> <tp:taxon-name-part taxon-name-part-type="species" reg="urbana">urbana</tp:taxon-name-part></tp:taxon-name></italic>; L. <italic><tp:taxon-name><tp:taxon-name-part taxon-name-part-type="genus" reg="Panabachia">P.</tp:taxon-name-part> <tp:taxon-name-part taxon-name-part-type="species" reg="carltoni">carltoni</tp:taxon-name-part></tp:taxon-name></italic>; M. <italic><tp:taxon-name><tp:taxon-name-part taxon-name-part-type="genus" reg="Panabachia">P.</tp:taxon-name-part> <tp:taxon-name-part taxon-name-part-type="species" reg="falini">falini</tp:taxon-name-part></tp:taxon-name></italic>.</p></caption><graphic xmlns:xlink="http://www.w3.org/1999/xlink" xlink:href="zookeys-1254-225_article-158319__-g004.jpg" position="float" orientation="portrait" xlink:type="simple" id="oo_1429100.jpg"><uri content-type="original_file" xlink:type="simple">https://binary.pensoft.net/fig/1429100</uri></graphic></fig><fig id="F6" position="float" orientation="portrait"><object-id xmlns:xlink="http://www.w3.org/1999/xlink" content-type="doi" xlink:type="simple">10.3897/zookeys.1254.158319.figure6</object-id><object-id xmlns:xlink="http://www.w3.org/1999/xlink" content-type="arpha" xlink:type="simple">3AB4B591-D9BA-5928-9069-EE5C5AA32C58</object-id><label>Figure 6.</label><caption><p>Aedeagus (dorsal view) of <italic><tp:taxon-name><tp:taxon-name-part taxon-name-part-type="genus" reg="Panabachia">Panabachia</tp:taxon-name-part></tp:taxon-name></italic> spp. A. <italic><tp:taxon-name><tp:taxon-name-part taxon-name-part-type="genus" reg="Panabachia">P.</tp:taxon-name-part> <tp:taxon-name-part taxon-name-part-type="species" reg="pahuma">pahuma</tp:taxon-name-part></tp:taxon-name></italic>; B. <italic><tp:taxon-name><tp:taxon-name-part taxon-name-part-type="genus" reg="Panabachia">P.</tp:taxon-name-part> <tp:taxon-name-part taxon-name-part-type="species" reg="trifecta">trifecta</tp:taxon-name-part></tp:taxon-name></italic>; C. <italic><tp:taxon-name><tp:taxon-name-part taxon-name-part-type="genus" reg="Panabachia">P.</tp:taxon-name-part> <tp:taxon-name-part taxon-name-part-type="species" reg="inornata">inornata</tp:taxon-name-part></tp:taxon-name></italic>; D. <italic><tp:taxon-name><tp:taxon-name-part taxon-name-part-type="genus" reg="Panabachia">P.</tp:taxon-name-part> <tp:taxon-name-part taxon-name-part-type="species" reg="amica">amica</tp:taxon-name-part></tp:taxon-name></italic>; E. <italic><tp:taxon-name><tp:taxon-name-part taxon-name-part-type="genus" reg="Panabachia">P.</tp:taxon-name-part> <tp:taxon-name-part taxon-name-part-type="species" reg="ayauma">ayauma</tp:taxon-name-part></tp:taxon-name></italic>; F. <italic><tp:taxon-name><tp:taxon-name-part taxon-name-part-type="genus" reg="Panabachia">P.</tp:taxon-name-part> <tp:taxon-name-part taxon-name-part-type="species" reg="pastazae">pastazae</tp:taxon-name-part></tp:taxon-name></italic>; G. <italic><tp:taxon-name><tp:taxon-name-part taxon-name-part-type="genus" reg="Panabachia">P.</tp:taxon-name-part> <tp:taxon-name-part taxon-name-part-type="species" reg="romeroi">romeroi</tp:taxon-name-part></tp:taxon-name></italic>; H. <italic><tp:taxon-name><tp:taxon-name-part taxon-name-part-type="genus" reg="Panabachia">P.</tp:taxon-name-part> <tp:taxon-name-part taxon-name-part-type="species" reg="uktu">uktu</tp:taxon-name-part></tp:taxon-name></italic>; I. <italic><tp:taxon-name><tp:taxon-name-part taxon-name-part-type="genus" reg="Panabachia">P.</tp:taxon-name-part> <tp:taxon-name-part taxon-name-part-type="species" reg="salebrosa">salebrosa</tp:taxon-name-part></tp:taxon-name></italic>; J. <italic><tp:taxon-name><tp:taxon-name-part taxon-name-part-type="genus" reg="Panabachia">P.</tp:taxon-name-part> <tp:taxon-name-part taxon-name-part-type="species" reg="urbana">urbana</tp:taxon-name-part></tp:taxon-name></italic>; K. <italic><tp:taxon-name><tp:taxon-name-part taxon-name-part-type="genus" reg="Panabachia">P.</tp:taxon-name-part> <tp:taxon-name-part taxon-name-part-type="species" reg="carltoni">carltoni</tp:taxon-name-part></tp:taxon-name></italic>; L. <italic><tp:taxon-name><tp:taxon-name-part taxon-name-part-type="genus" reg="Panabachia">P.</tp:taxon-name-part> <tp:taxon-name-part taxon-name-part-type="species" reg="falini">falini</tp:taxon-name-part></tp:taxon-name></italic>.</p></caption><graphic xmlns:xlink="http://www.w3.org/1999/xlink" xlink:href="zookeys-1254-225_article-158319__-g006.jpg" position="float" orientation="portrait" xlink:type="simple" id="oo_1429102.jpg"><uri content-type="original_file" xlink:type="simple">https://binary.pensoft.net/fig/1429102</uri></graphic></fig></tp:treatment-sec></tp:taxon-treatment>
