# Supplementary material for: ﻿New species of the Brachyglutine genus Panabachia Park (Coleoptera, Staphylinidae, Pselaphinae) from Ecuador
Source: Zookeys. 2025 Oct 2;1254:225–61. doi: 10.3897/zookeys.1254.158319 (PMC12511877; doi:10.3897/zookeys.1254.158319)
Supplement: XML Treatment for Panabachia caranqui [file zookeys.1254.158319-treatment19.xml]

<!DOCTYPE tp:taxon-treatment
  PUBLIC "-//TaxonX//DTD Taxonomic Treatment Publishing DTD v0 20100105//EN" "tax-treatment-NSO.dtd">
<tp:taxon-treatment xmlns:tp="http://www.plazi.org/taxpub"><tp:treatment-meta><kwd-group><label>Taxon classification</label><kwd>
                <named-content content-type="kingdom">Animalia</named-content>
              </kwd><kwd>
                <named-content content-type="order">Coleoptera</named-content>
              </kwd><kwd>
                <named-content content-type="family">Staphylinidae</named-content>
              </kwd></kwd-group><mixed-citation publication-type="journal"><person-group><name><surname>Muñoz-Tobar</surname><given-names>Sofia I.</given-names></name><name><surname>Caterino</surname><given-names>Michael S.</given-names></name></person-group><article-title>﻿New species of the Brachyglutine genus <italic><tp:taxon-name><tp:taxon-name-part taxon-name-part-type="genus" reg="Panabachia">Panabachia</tp:taxon-name-part></tp:taxon-name></italic> Park (<tp:taxon-name><tp:taxon-name-part taxon-name-part-type="order">Coleoptera</tp:taxon-name-part></tp:taxon-name>, <tp:taxon-name><tp:taxon-name-part taxon-name-part-type="family">Staphylinidae</tp:taxon-name-part></tp:taxon-name>, <tp:taxon-name><tp:taxon-name-part taxon-name-part-type="subfamily">Pselaphinae</tp:taxon-name-part></tp:taxon-name>) from Ecuador</article-title><source>Zookeys</source><day>02</day><month>10</month><year>2025</year><volume>1254</volume><fpage>225</fpage><lpage>261</lpage><pub-id pub-id-type="doi">10.3897/zookeys.1254.158319</pub-id></mixed-citation></tp:treatment-meta><tp:nomenclature><label>﻿</label><tp:taxon-name><object-id xmlns:xlink="http://www.w3.org/1999/xlink" content-type="arpha" xlink:type="simple">AB0E2120-2F18-5053-8B18-3778D4CBC863</object-id>
              <tp:taxon-name-part taxon-name-part-type="genus" reg="Panabachia">Panabachia</tp:taxon-name-part>
              <tp:taxon-name-part taxon-name-part-type="species" reg="caranqui">caranqui</tp:taxon-name-part>
              <object-id xmlns:xlink="http://www.w3.org/1999/xlink" content-type="zoobank" xlink:type="simple">https://zoobank.org/CAB8A1D3-14AB-41DB-9B0B-7B31E5053162</object-id>
            </tp:taxon-name><tp:taxon-status xmlns:xlink="http://www.w3.org/1999/xlink" xlink:type="simple">sp. nov.</tp:taxon-status><xref ref-type="fig" rid="F5">Figs 5N, O</xref><xref ref-type="fig" rid="F8">, 8E</xref></tp:nomenclature><tp:treatment-sec sec-type="type material" id="SECID0EFCDI"><title>Type material.</title><p><bold><italic>Holotype</italic></bold> • ♂ (<named-content xmlns:xlink="http://www.w3.org/1999/xlink" content-type="dwc:institutional_code" xlink:title="Museo de Zoología de la Pontificia Universidad Católica del Ecuador Invertebrados" xlink:href="http://grbio.org/institution/museo-de-zoologia-pontificia-universidad-catolica-del-ecuador" xlink:type="simple">QCAZ-I</named-content>-280221): “ECUADOR: Imbabura, <named-content xmlns:xlink="http://www.w3.org/1999/xlink" content-type="dwc:verbatimCoordinates" xlink:type="simple"><named-content content-type="geo-json" specific-use="{&#34;type&#34;:&#34;Point&#34;,&#34;coordinates&#34;:[-78.279220,0.145170]}" id="NCID0E2CDI" xlink:type="simple">0.14517, -78.27922</named-content></named-content>, Mojanda, 3715 m, 12JUL2016, S. Muñoz, A. Romero, Ex. Berlese, leaf litter and moss” / “Muñoz DNA voucher, SIMT300, Morphosp. Mojanda6”; deposited in QCAZI.</p></tp:treatment-sec><tp:treatment-sec sec-type="diagnosis" id="SECID0EADDI"><title>Diagnosis.</title><p>Head broad, with lateral vertexal foveae deep, non-setose; median fovea absent; eyes protuberant, small, diameter ~1/3 of the postocular genal length; antennae short, antennomere III small, 1/2 the size of antennomeres I and II, slightly longer than wide, antennomeres IV–VI beadlike, rounded, VII–IX increasingly transverse, shorter, antennomere X short, rounded, transverse, XI ~2 × as long as X; male pronotum simple, without secondary sexual modifications, slightly wider than long, widest toward front; two anteroprosternal foveae present, non-setose; each elytron with four basal foveae, inner three foveae evenly spaced, humeral-most disjunct; wings present, 4 × length of elytra; male last sternite (Fig. <xref ref-type="fig" rid="F5">5O</xref>) transverse, convex, sparsely setose, with dense row of six flattened setae at middle of apical margin; male apical tergite (Fig. <xref ref-type="fig" rid="F5">5N</xref>) transverse, slightly depressed in the middle; legs simple. Aedeagus (Fig. <xref ref-type="fig" rid="F8">8E</xref>) with elongate median lobe and separate accessory sclerites; parameres fused to basal apodeme, narrowing apically but apparently ending free just beyond midpoint of tegmen; median lobe narrow, with very elongate ovoid basal foramen; tegmen narrowed beyond and curved laterad to rounded apex; accessory sclerites slightly asymmetrical, each with long curved inner arch, that of left side thinner and more elongate than that of right; this arch arising from perpendicular complex of hooks, that of right side more robust and with broader base. <abbrev xmlns:xlink="http://www.w3.org/1999/xlink" xlink:title="total length" id="ABBRID0ESDDI" xlink:type="simple">TL</abbrev> 1.63 mm, <abbrev xmlns:xlink="http://www.w3.org/1999/xlink" xlink:title="elytral width" id="ABBRID0EWDDI" xlink:type="simple">EW</abbrev> 0.39 mm.</p></tp:treatment-sec><tp:treatment-sec sec-type="distribution" id="SECID0E1DDI"><title>Distribution.</title><p>This species is only known from shrub páramo on the slopes of Mt. Mojanda, province of Imbabura, Ecuador.</p></tp:treatment-sec><tp:treatment-sec sec-type="etymology" id="SECID0E6DDI"><title>Etymology.</title><p>The name of this species acknowledges the Caranqui people, indigenous to Pichincha and Imbabura provinces.</p></tp:treatment-sec><tp:treatment-sec><!--Section generated to contain objects referenced in tp:taxon-treatment.--><fig id="F5" position="float" orientation="portrait"><object-id xmlns:xlink="http://www.w3.org/1999/xlink" content-type="doi" xlink:type="simple">10.3897/zookeys.1254.158319.figure5</object-id><object-id xmlns:xlink="http://www.w3.org/1999/xlink" content-type="arpha" xlink:type="simple">405974DC-4133-5860-ACF7-650A38729A37</object-id><label>Figure 5.</label><caption><p>Misc. characters of <italic><tp:taxon-name><tp:taxon-name-part taxon-name-part-type="genus" reg="Panabachia">Panabachia</tp:taxon-name-part></tp:taxon-name></italic> spp. A–H. Ventral view of abdomen: A. <italic><tp:taxon-name><tp:taxon-name-part taxon-name-part-type="genus" reg="Panabachia">P.</tp:taxon-name-part> <tp:taxon-name-part taxon-name-part-type="species" reg="pahuma">pahuma</tp:taxon-name-part></tp:taxon-name></italic>; B. <italic><tp:taxon-name><tp:taxon-name-part taxon-name-part-type="genus" reg="Panabachia">P.</tp:taxon-name-part> <tp:taxon-name-part taxon-name-part-type="species" reg="uktu">uktu</tp:taxon-name-part></tp:taxon-name></italic>; C. <italic><tp:taxon-name><tp:taxon-name-part taxon-name-part-type="genus" reg="Panabachia">P.</tp:taxon-name-part> <tp:taxon-name-part taxon-name-part-type="species" reg="cayambi">cayambi</tp:taxon-name-part></tp:taxon-name></italic>; D. <italic><tp:taxon-name><tp:taxon-name-part taxon-name-part-type="genus" reg="Panabachia">P.</tp:taxon-name-part> <tp:taxon-name-part taxon-name-part-type="species" reg="patera">patera</tp:taxon-name-part></tp:taxon-name></italic>; E. <italic><tp:taxon-name><tp:taxon-name-part taxon-name-part-type="genus" reg="Panabachia">P.</tp:taxon-name-part> <tp:taxon-name-part taxon-name-part-type="species" reg="urbana">urbana</tp:taxon-name-part></tp:taxon-name></italic>; F. <italic><tp:taxon-name><tp:taxon-name-part taxon-name-part-type="genus" reg="Panabachia">P.</tp:taxon-name-part> <tp:taxon-name-part taxon-name-part-type="species" reg="vigilans">vigilans</tp:taxon-name-part></tp:taxon-name></italic>; G. <italic><tp:taxon-name><tp:taxon-name-part taxon-name-part-type="genus" reg="Panabachia">P.</tp:taxon-name-part> <tp:taxon-name-part taxon-name-part-type="species" reg="perdita">perdita</tp:taxon-name-part></tp:taxon-name></italic>; H. <italic><tp:taxon-name><tp:taxon-name-part taxon-name-part-type="genus" reg="Panabachia">P.</tp:taxon-name-part> <tp:taxon-name-part taxon-name-part-type="species" reg="ambulans">ambulans</tp:taxon-name-part></tp:taxon-name></italic>; I. frontal view of head <italic><tp:taxon-name><tp:taxon-name-part taxon-name-part-type="genus" reg="Panabachia">P.</tp:taxon-name-part> <tp:taxon-name-part taxon-name-part-type="species" reg="pahuma">pahuma</tp:taxon-name-part></tp:taxon-name></italic>; J. Lateral view, head with genal carina of <italic><tp:taxon-name><tp:taxon-name-part taxon-name-part-type="genus" reg="Panabachia">P.</tp:taxon-name-part> <tp:taxon-name-part taxon-name-part-type="species" reg="papallacta">papallacta</tp:taxon-name-part></tp:taxon-name></italic>; K. Posterior view, tergite 6 of <italic><tp:taxon-name><tp:taxon-name-part taxon-name-part-type="genus" reg="Panabachia">P.</tp:taxon-name-part> <tp:taxon-name-part taxon-name-part-type="species" reg="inornata">inornata</tp:taxon-name-part></tp:taxon-name></italic>; L. Ventral view, sternite 6 of <italic><tp:taxon-name><tp:taxon-name-part taxon-name-part-type="genus" reg="Panabachia">P.</tp:taxon-name-part> <tp:taxon-name-part taxon-name-part-type="species" reg="inornata">inornata</tp:taxon-name-part></tp:taxon-name></italic>; M. Lateral view, head with genal carina of <italic><tp:taxon-name><tp:taxon-name-part taxon-name-part-type="genus" reg="Panabachia">P.</tp:taxon-name-part> <tp:taxon-name-part taxon-name-part-type="species" reg="ananay">ananay</tp:taxon-name-part></tp:taxon-name></italic>; N. Apical view, tergite 6 of <italic><tp:taxon-name><tp:taxon-name-part taxon-name-part-type="genus" reg="Panabachia">P.</tp:taxon-name-part> <tp:taxon-name-part taxon-name-part-type="species" reg="caranqui">caranqui</tp:taxon-name-part></tp:taxon-name></italic>; O. Ventral view, sternite 6 of <italic><tp:taxon-name><tp:taxon-name-part taxon-name-part-type="genus" reg="Panabachia">P.</tp:taxon-name-part> <tp:taxon-name-part taxon-name-part-type="species" reg="caranqui">caranqui</tp:taxon-name-part></tp:taxon-name></italic>.</p></caption><graphic xmlns:xlink="http://www.w3.org/1999/xlink" xlink:href="zookeys-1254-225_article-158319__-g005.jpg" position="float" orientation="portrait" xlink:type="simple" id="oo_1429101.jpg"><uri content-type="original_file" xlink:type="simple">https://binary.pensoft.net/fig/1429101</uri></graphic></fig><fig id="F8" position="float" orientation="portrait"><object-id xmlns:xlink="http://www.w3.org/1999/xlink" content-type="doi" xlink:type="simple">10.3897/zookeys.1254.158319.figure8</object-id><object-id xmlns:xlink="http://www.w3.org/1999/xlink" content-type="arpha" xlink:type="simple">ED4152FA-68DF-5E1B-B5AE-92D89CBD6325</object-id><label>Figure 8.</label><caption><p>Aedeagus (dorsal view) of <italic><tp:taxon-name><tp:taxon-name-part taxon-name-part-type="genus" reg="Panabachia">Panabachia</tp:taxon-name-part></tp:taxon-name></italic> spp. A. <italic><tp:taxon-name><tp:taxon-name-part taxon-name-part-type="genus" reg="Panabachia">P.</tp:taxon-name-part> <tp:taxon-name-part taxon-name-part-type="species" reg="papallacta">papallacta</tp:taxon-name-part></tp:taxon-name></italic>; B. <italic><tp:taxon-name><tp:taxon-name-part taxon-name-part-type="genus" reg="Panabachia">P.</tp:taxon-name-part> <tp:taxon-name-part taxon-name-part-type="species" reg="ananay">ananay</tp:taxon-name-part></tp:taxon-name></italic>; C. <italic><tp:taxon-name><tp:taxon-name-part taxon-name-part-type="genus" reg="Panabachia">P.</tp:taxon-name-part> <tp:taxon-name-part taxon-name-part-type="species" reg="cayambi">cayambi</tp:taxon-name-part></tp:taxon-name></italic>; D. <italic><tp:taxon-name><tp:taxon-name-part taxon-name-part-type="genus" reg="Panabachia">P.</tp:taxon-name-part> <tp:taxon-name-part taxon-name-part-type="species" reg="cryptica">cryptica</tp:taxon-name-part></tp:taxon-name></italic>; E. <italic><tp:taxon-name><tp:taxon-name-part taxon-name-part-type="genus" reg="Panabachia">P.</tp:taxon-name-part> <tp:taxon-name-part taxon-name-part-type="species" reg="caranqui">caranqui</tp:taxon-name-part></tp:taxon-name></italic>; F. <italic><tp:taxon-name><tp:taxon-name-part taxon-name-part-type="genus" reg="Panabachia">P.</tp:taxon-name-part> <tp:taxon-name-part taxon-name-part-type="species" reg="patera">patera</tp:taxon-name-part></tp:taxon-name></italic>; G. <italic><tp:taxon-name><tp:taxon-name-part taxon-name-part-type="genus" reg="Panabachia">P.</tp:taxon-name-part> <tp:taxon-name-part taxon-name-part-type="species" reg="vigilans">vigilans</tp:taxon-name-part></tp:taxon-name></italic>; H. <italic><tp:taxon-name><tp:taxon-name-part taxon-name-part-type="genus" reg="Panabachia">P.</tp:taxon-name-part> <tp:taxon-name-part taxon-name-part-type="species" reg="perdita">perdita</tp:taxon-name-part></tp:taxon-name></italic>; I. <italic><tp:taxon-name><tp:taxon-name-part taxon-name-part-type="genus" reg="Panabachia">P.</tp:taxon-name-part> <tp:taxon-name-part taxon-name-part-type="species" reg="ambulans">ambulans</tp:taxon-name-part></tp:taxon-name></italic>.</p></caption><graphic xmlns:xlink="http://www.w3.org/1999/xlink" xlink:href="zookeys-1254-225_article-158319__-g008.jpg" position="float" orientation="portrait" xlink:type="simple" id="oo_1429104.jpg"><uri content-type="original_file" xlink:type="simple">https://binary.pensoft.net/fig/1429104</uri></graphic></fig></tp:treatment-sec></tp:taxon-treatment>
