# Supplementary material for: ﻿New species of the Brachyglutine genus Panabachia Park (Coleoptera, Staphylinidae, Pselaphinae) from Ecuador
Source: Zookeys. 2025 Oct 2;1254:225–61. doi: 10.3897/zookeys.1254.158319 (PMC12511877; doi:10.3897/zookeys.1254.158319)
Supplement: XML Treatment for Panabachia ambulans [file zookeys.1254.158319-treatment23.xml]

<!DOCTYPE tp:taxon-treatment
  PUBLIC "-//TaxonX//DTD Taxonomic Treatment Publishing DTD v0 20100105//EN" "tax-treatment-NSO.dtd">
<tp:taxon-treatment xmlns:tp="http://www.plazi.org/taxpub"><tp:treatment-meta><kwd-group><label>Taxon classification</label><kwd>
                <named-content content-type="kingdom">Animalia</named-content>
              </kwd><kwd>
                <named-content content-type="order">Coleoptera</named-content>
              </kwd><kwd>
                <named-content content-type="family">Staphylinidae</named-content>
              </kwd></kwd-group><mixed-citation publication-type="journal"><person-group><name><surname>Muñoz-Tobar</surname><given-names>Sofia I.</given-names></name><name><surname>Caterino</surname><given-names>Michael S.</given-names></name></person-group><article-title>﻿New species of the Brachyglutine genus <italic><tp:taxon-name><tp:taxon-name-part taxon-name-part-type="genus" reg="Panabachia">Panabachia</tp:taxon-name-part></tp:taxon-name></italic> Park (<tp:taxon-name><tp:taxon-name-part taxon-name-part-type="order">Coleoptera</tp:taxon-name-part></tp:taxon-name>, <tp:taxon-name><tp:taxon-name-part taxon-name-part-type="family">Staphylinidae</tp:taxon-name-part></tp:taxon-name>, <tp:taxon-name><tp:taxon-name-part taxon-name-part-type="subfamily">Pselaphinae</tp:taxon-name-part></tp:taxon-name>) from Ecuador</article-title><source>Zookeys</source><day>02</day><month>10</month><year>2025</year><volume>1254</volume><fpage>225</fpage><lpage>261</lpage><pub-id pub-id-type="doi">10.3897/zookeys.1254.158319</pub-id></mixed-citation></tp:treatment-meta><tp:nomenclature><label>﻿</label><tp:taxon-name><object-id xmlns:xlink="http://www.w3.org/1999/xlink" content-type="arpha" xlink:type="simple">D9632324-995E-52A9-8C97-77A6CB816079</object-id>
              <tp:taxon-name-part taxon-name-part-type="genus" reg="Panabachia">Panabachia</tp:taxon-name-part>
              <tp:taxon-name-part taxon-name-part-type="species" reg="ambulans">ambulans</tp:taxon-name-part>
              <object-id xmlns:xlink="http://www.w3.org/1999/xlink" content-type="zoobank" xlink:type="simple">https://zoobank.org/02D95330-F82F-4A20-AE7B-40FEAB8454E8</object-id>
            </tp:taxon-name><tp:taxon-status xmlns:xlink="http://www.w3.org/1999/xlink" xlink:type="simple">sp. nov.</tp:taxon-status><xref ref-type="fig" rid="F3">Figs 3J</xref><xref ref-type="fig" rid="F5">, 5H</xref><xref ref-type="fig" rid="F7">, 7H</xref><xref ref-type="fig" rid="F8">, 8I</xref><xref ref-type="fig" rid="F9">, 9</xref></tp:nomenclature><tp:treatment-sec sec-type="type material" id="SECID0E2UDI"><title>Type material.</title><p><bold><italic>Holotype</italic></bold> • ♂ (<named-content xmlns:xlink="http://www.w3.org/1999/xlink" content-type="dwc:institutional_code" xlink:title="Museo de Zoología de la Pontificia Universidad Católica del Ecuador Invertebrados" xlink:href="http://grbio.org/institution/museo-de-zoologia-pontificia-universidad-catolica-del-ecuador" xlink:type="simple">QCAZ-I</named-content>-280222/<named-content xmlns:xlink="http://www.w3.org/1999/xlink" content-type="dwc:institutional_code" xlink:title="Instituto Nacional de Biodiversidad/Museo Ecuatoriano de Ciencias Naturales" xlink:href="http://grbio.org/institution/museo-ecuadoriano-de-ciencias-naturales" xlink:type="simple">MECN-EN</named-content>-40689): “ECUADOR: Chimborazo, Páramo de Atillo, 3501 m, <named-content xmlns:xlink="http://www.w3.org/1999/xlink" content-type="dwc:verbatimCoordinates" xlink:type="simple"><named-content content-type="geo-json" specific-use="{&#34;type&#34;:&#34;Point&#34;,&#34;coordinates&#34;:[-78.521002,-2.187750]}" id="NCID0EZVDI" xlink:type="simple">02°11.265'S, 78°31.2601'W</named-content></named-content>, 08-VII-2016, Berlese, S. Muñoz &amp; A. Romero” / “Caterino DNA voucher, Ext. MSC-13035, Morphosp. Atillo”; deposited in QCAZI.</p></tp:treatment-sec><tp:treatment-sec sec-type="diagnosis" id="SECID0E5VDI"><title>Diagnosis.</title><p>Body (Fig. <xref ref-type="fig" rid="F3">3J</xref>) large, bronzy brown, with fine, mostly recumbent setae; head broadly subquadrate posteriorly, slightly narrowed to front; vertexal foveae distinct but not too deep; antennal bases slightly swollen in front of short, oblique striae; eyes rather small, diameter less than post-ocular genal length; antennae long, scape ~2 × as long as wide, tapering slightly, antennomere II cylindrical, III conical, longer than II; IV–VII all elongate-cylindrical, somewhat varied in length, VIII shorter, IX–XI gradually enlarged, forming loose club; pronotum slightly longer than wide, widest near front, narrowed abruptly to a narrow anterior collar, more gradually to base; pronotal disk (Fig. <xref ref-type="fig" rid="F7">7H</xref>) with distinct median and very faint lateral foveae, setiferous punctures slightly denser toward front; male pronotum unmodified; elytra short, sides evenly tapered to humeri (wingless), each with four basal foveae, the lateral pair approximate and sharing a depression; 1<sup>st</sup> male protarsomere (Fig. <xref ref-type="fig" rid="F9">9A</xref>) enlarged into distinct setose lobe beneath and along lateral margin of 2<sup>nd</sup>; male 2<sup>nd</sup> mesotarsomere (Fig. <xref ref-type="fig" rid="F9">9B</xref>) enlarged, with distinct, blunt ventral tooth, 3<sup>rd</sup> mesotarsomere thin, short, mesotarsal claw single, very elongate, able to chelate with 2<sup>nd</sup> tarsomere’s ventral tooth; all tarsal claws unpaired, long; abdomen large; male last ventrite (Fig. <xref ref-type="fig" rid="F5">5H</xref>) broadly and deeply depressed, densely setose, opposing surface of last tergite similarly depressed and setose. Aedeagus (Fig. <xref ref-type="fig" rid="F8">8I</xref>) radically asymmetrical, basal foramen oval, parameres indistinct; tegmen with three irregularly trilobed, left lobe long, curved, articulating apically with enlarged, weakly coiled accessory sclerite, this sclerite with a separate, thin distal process; median lobe of tegmen shortest, ending bluntly, free, between enlarged lateral lobes; right lobe of tegmen arising from a large, arcuate basal lamina, tip flattened, curving ventrolaterad, with acute, dorsal subapical spine, tip recurved dorsad, bluntly rounded; second accessory sclerite free near apex of right tegmental lobe, simple, elongate, curved. <abbrev xmlns:xlink="http://www.w3.org/1999/xlink" xlink:title="total length" id="ABBRID0EGXDI" xlink:type="simple">TL</abbrev> 1.88 mm, <abbrev xmlns:xlink="http://www.w3.org/1999/xlink" xlink:title="elytral width" id="ABBRID0EKXDI" xlink:type="simple">EW</abbrev> 0.38 mm.</p><fig id="F9" position="float" orientation="portrait"><object-id xmlns:xlink="http://www.w3.org/1999/xlink" content-type="doi" xlink:type="simple">10.3897/zookeys.1254.158319.figure9</object-id><object-id xmlns:xlink="http://www.w3.org/1999/xlink" content-type="arpha" xlink:type="simple">17635E4A-F4D7-508B-A55A-1EF5DC168841</object-id><label>Figure 9.</label><caption><p>A. protarsus and B. mesotarsus of <italic><tp:taxon-name><tp:taxon-name-part taxon-name-part-type="genus" reg="Panabachia">P.</tp:taxon-name-part> <tp:taxon-name-part taxon-name-part-type="species" reg="ambulans">ambulans</tp:taxon-name-part></tp:taxon-name></italic>.</p></caption><graphic xmlns:xlink="http://www.w3.org/1999/xlink" xlink:href="zookeys-1254-225_article-158319__-g009.jpg" position="float" orientation="portrait" xlink:type="simple" id="oo_1429105.jpg"><uri content-type="original_file" xlink:type="simple">https://binary.pensoft.net/fig/1429105</uri></graphic></fig></tp:treatment-sec><tp:treatment-sec sec-type="distribution" id="SECID0EGYDI"><title>Distribution.</title><p>This species is only known from grassland and shrub páramo around the Atillo lakes, province of Chimborazo, Ecuador.</p></tp:treatment-sec><tp:treatment-sec sec-type="etymology" id="SECID0ELYDI"><title>Etymology.</title><p>The name of this species means ‘walker’, a reference to its flightlessness.</p></tp:treatment-sec><tp:treatment-sec sec-type="remarks" id="SECID0EQYDI"><title>Remarks.</title><p>This species is unique in numerous respects. It is considerably larger than any other, and the male’s flightlessness (and clearly associated body proportion changes - the bulky abdomen in particular; Fig. <xref ref-type="fig" rid="F3">3J</xref>) see no parallels in other species. The lack of male pronotal modifications recurs in a number of other species, none of which appear to be closely related to this species or to each other. The male shows tarsal modifications seen in no other species. While a few other males exhibit slightly modified setae on the basal protarsomere(s) (e.g. <italic><tp:taxon-name><tp:taxon-name-part taxon-name-part-type="genus" reg="Panabachia">P.</tp:taxon-name-part> <tp:taxon-name-part taxon-name-part-type="species" reg="salebrosa">salebrosa</tp:taxon-name-part></tp:taxon-name></italic>), none have the basal tarsomere itself modified, and the enlarged tarsal claws that can chelate with the 2<sup>nd</sup> mesotarsomere are completely unique. Finally, the aedeagus is very difficult to homologize with any other. Yet, upon closer inspection, it exhibits a basally flattened tegmen, with small oval basal foramen, and it has free accessory sclerites. The tegmen is highly asymmetrical, and subdivided into a trio of lateral lobes, one of which has become closely associated with a highly modified accessory sclerite. The second accessory sclerite appears to have been reduced to a small vestige.</p></tp:treatment-sec><tp:treatment-sec><!--Section generated to contain objects referenced in tp:taxon-treatment.--><fig id="F3" position="float" orientation="portrait"><object-id xmlns:xlink="http://www.w3.org/1999/xlink" content-type="doi" xlink:type="simple">10.3897/zookeys.1254.158319.figure3</object-id><object-id xmlns:xlink="http://www.w3.org/1999/xlink" content-type="arpha" xlink:type="simple">DE3C8B76-5E93-58C4-8903-CC3FAB950DA6</object-id><label>Figure 3.</label><caption><p>Dorsal habitus of selected <italic><tp:taxon-name><tp:taxon-name-part taxon-name-part-type="genus" reg="Panabachia">Panabachia</tp:taxon-name-part></tp:taxon-name></italic> spp. A. <italic><tp:taxon-name><tp:taxon-name-part taxon-name-part-type="genus" reg="Panabachia">P.</tp:taxon-name-part> <tp:taxon-name-part taxon-name-part-type="species" reg="pahuma">pahuma</tp:taxon-name-part></tp:taxon-name></italic>; B. <italic><tp:taxon-name><tp:taxon-name-part taxon-name-part-type="genus" reg="Panabachia">P.</tp:taxon-name-part> <tp:taxon-name-part taxon-name-part-type="species" reg="pastazae">pastazae</tp:taxon-name-part></tp:taxon-name></italic>; C. <italic><tp:taxon-name><tp:taxon-name-part taxon-name-part-type="genus" reg="Panabachia">P.</tp:taxon-name-part> <tp:taxon-name-part taxon-name-part-type="species" reg="romeroi">romeroi</tp:taxon-name-part></tp:taxon-name></italic>; D. <italic><tp:taxon-name><tp:taxon-name-part taxon-name-part-type="genus" reg="Panabachia">P.</tp:taxon-name-part> <tp:taxon-name-part taxon-name-part-type="species" reg="salebrosa">salebrosa</tp:taxon-name-part></tp:taxon-name></italic>; E. <italic><tp:taxon-name><tp:taxon-name-part taxon-name-part-type="genus" reg="Panabachia">P.</tp:taxon-name-part> <tp:taxon-name-part taxon-name-part-type="species" reg="urbana">urbana</tp:taxon-name-part></tp:taxon-name></italic>; F. <italic><tp:taxon-name><tp:taxon-name-part taxon-name-part-type="genus" reg="Panabachia">P.</tp:taxon-name-part> <tp:taxon-name-part taxon-name-part-type="species" reg="carltoni">carltoni</tp:taxon-name-part></tp:taxon-name></italic>; G. <italic><tp:taxon-name><tp:taxon-name-part taxon-name-part-type="genus" reg="Panabachia">P.</tp:taxon-name-part> <tp:taxon-name-part taxon-name-part-type="species" reg="patera">patera</tp:taxon-name-part></tp:taxon-name></italic>; H. <italic><tp:taxon-name><tp:taxon-name-part taxon-name-part-type="genus" reg="Panabachia">P.</tp:taxon-name-part> <tp:taxon-name-part taxon-name-part-type="species" reg="vigilans">vigilans</tp:taxon-name-part></tp:taxon-name></italic>; I. <italic><tp:taxon-name><tp:taxon-name-part taxon-name-part-type="genus" reg="Panabachia">P.</tp:taxon-name-part> <tp:taxon-name-part taxon-name-part-type="species" reg="perdita">perdita</tp:taxon-name-part></tp:taxon-name></italic>; J. <italic><tp:taxon-name><tp:taxon-name-part taxon-name-part-type="genus" reg="Panabachia">P.</tp:taxon-name-part> <tp:taxon-name-part taxon-name-part-type="species" reg="ambulans">ambulans</tp:taxon-name-part></tp:taxon-name></italic>.</p></caption><graphic xmlns:xlink="http://www.w3.org/1999/xlink" xlink:href="zookeys-1254-225_article-158319__-g003.jpg" position="float" orientation="portrait" xlink:type="simple" id="oo_1429099.jpg"><uri content-type="original_file" xlink:type="simple">https://binary.pensoft.net/fig/1429099</uri></graphic></fig><fig id="F5" position="float" orientation="portrait"><object-id xmlns:xlink="http://www.w3.org/1999/xlink" content-type="doi" xlink:type="simple">10.3897/zookeys.1254.158319.figure5</object-id><object-id xmlns:xlink="http://www.w3.org/1999/xlink" content-type="arpha" xlink:type="simple">405974DC-4133-5860-ACF7-650A38729A37</object-id><label>Figure 5.</label><caption><p>Misc. characters of <italic><tp:taxon-name><tp:taxon-name-part taxon-name-part-type="genus" reg="Panabachia">Panabachia</tp:taxon-name-part></tp:taxon-name></italic> spp. A–H. Ventral view of abdomen: A. <italic><tp:taxon-name><tp:taxon-name-part taxon-name-part-type="genus" reg="Panabachia">P.</tp:taxon-name-part> <tp:taxon-name-part taxon-name-part-type="species" reg="pahuma">pahuma</tp:taxon-name-part></tp:taxon-name></italic>; B. <italic><tp:taxon-name><tp:taxon-name-part taxon-name-part-type="genus" reg="Panabachia">P.</tp:taxon-name-part> <tp:taxon-name-part taxon-name-part-type="species" reg="uktu">uktu</tp:taxon-name-part></tp:taxon-name></italic>; C. <italic><tp:taxon-name><tp:taxon-name-part taxon-name-part-type="genus" reg="Panabachia">P.</tp:taxon-name-part> <tp:taxon-name-part taxon-name-part-type="species" reg="cayambi">cayambi</tp:taxon-name-part></tp:taxon-name></italic>; D. <italic><tp:taxon-name><tp:taxon-name-part taxon-name-part-type="genus" reg="Panabachia">P.</tp:taxon-name-part> <tp:taxon-name-part taxon-name-part-type="species" reg="patera">patera</tp:taxon-name-part></tp:taxon-name></italic>; E. <italic><tp:taxon-name><tp:taxon-name-part taxon-name-part-type="genus" reg="Panabachia">P.</tp:taxon-name-part> <tp:taxon-name-part taxon-name-part-type="species" reg="urbana">urbana</tp:taxon-name-part></tp:taxon-name></italic>; F. <italic><tp:taxon-name><tp:taxon-name-part taxon-name-part-type="genus" reg="Panabachia">P.</tp:taxon-name-part> <tp:taxon-name-part taxon-name-part-type="species" reg="vigilans">vigilans</tp:taxon-name-part></tp:taxon-name></italic>; G. <italic><tp:taxon-name><tp:taxon-name-part taxon-name-part-type="genus" reg="Panabachia">P.</tp:taxon-name-part> <tp:taxon-name-part taxon-name-part-type="species" reg="perdita">perdita</tp:taxon-name-part></tp:taxon-name></italic>; H. <italic><tp:taxon-name><tp:taxon-name-part taxon-name-part-type="genus" reg="Panabachia">P.</tp:taxon-name-part> <tp:taxon-name-part taxon-name-part-type="species" reg="ambulans">ambulans</tp:taxon-name-part></tp:taxon-name></italic>; I. frontal view of head <italic><tp:taxon-name><tp:taxon-name-part taxon-name-part-type="genus" reg="Panabachia">P.</tp:taxon-name-part> <tp:taxon-name-part taxon-name-part-type="species" reg="pahuma">pahuma</tp:taxon-name-part></tp:taxon-name></italic>; J. Lateral view, head with genal carina of <italic><tp:taxon-name><tp:taxon-name-part taxon-name-part-type="genus" reg="Panabachia">P.</tp:taxon-name-part> <tp:taxon-name-part taxon-name-part-type="species" reg="papallacta">papallacta</tp:taxon-name-part></tp:taxon-name></italic>; K. Posterior view, tergite 6 of <italic><tp:taxon-name><tp:taxon-name-part taxon-name-part-type="genus" reg="Panabachia">P.</tp:taxon-name-part> <tp:taxon-name-part taxon-name-part-type="species" reg="inornata">inornata</tp:taxon-name-part></tp:taxon-name></italic>; L. Ventral view, sternite 6 of <italic><tp:taxon-name><tp:taxon-name-part taxon-name-part-type="genus" reg="Panabachia">P.</tp:taxon-name-part> <tp:taxon-name-part taxon-name-part-type="species" reg="inornata">inornata</tp:taxon-name-part></tp:taxon-name></italic>; M. Lateral view, head with genal carina of <italic><tp:taxon-name><tp:taxon-name-part taxon-name-part-type="genus" reg="Panabachia">P.</tp:taxon-name-part> <tp:taxon-name-part taxon-name-part-type="species" reg="ananay">ananay</tp:taxon-name-part></tp:taxon-name></italic>; N. Apical view, tergite 6 of <italic><tp:taxon-name><tp:taxon-name-part taxon-name-part-type="genus" reg="Panabachia">P.</tp:taxon-name-part> <tp:taxon-name-part taxon-name-part-type="species" reg="caranqui">caranqui</tp:taxon-name-part></tp:taxon-name></italic>; O. Ventral view, sternite 6 of <italic><tp:taxon-name><tp:taxon-name-part taxon-name-part-type="genus" reg="Panabachia">P.</tp:taxon-name-part> <tp:taxon-name-part taxon-name-part-type="species" reg="caranqui">caranqui</tp:taxon-name-part></tp:taxon-name></italic>.</p></caption><graphic xmlns:xlink="http://www.w3.org/1999/xlink" xlink:href="zookeys-1254-225_article-158319__-g005.jpg" position="float" orientation="portrait" xlink:type="simple" id="oo_1429101.jpg"><uri content-type="original_file" xlink:type="simple">https://binary.pensoft.net/fig/1429101</uri></graphic></fig><fig id="F7" position="float" orientation="portrait"><object-id xmlns:xlink="http://www.w3.org/1999/xlink" content-type="doi" xlink:type="simple">10.3897/zookeys.1254.158319.figure7</object-id><object-id xmlns:xlink="http://www.w3.org/1999/xlink" content-type="arpha" xlink:type="simple">28FE6B83-823F-5F41-B67D-C412D8C0107D</object-id><label>Figure 7.</label><caption><p>Pronota of <italic><tp:taxon-name><tp:taxon-name-part taxon-name-part-type="genus" reg="Panabachia">Panabachia</tp:taxon-name-part></tp:taxon-name></italic> spp. A. <italic><tp:taxon-name><tp:taxon-name-part taxon-name-part-type="genus" reg="Panabachia">P.</tp:taxon-name-part> <tp:taxon-name-part taxon-name-part-type="species" reg="papallacta">papallacta</tp:taxon-name-part></tp:taxon-name></italic>; B. <italic><tp:taxon-name><tp:taxon-name-part taxon-name-part-type="genus" reg="Panabachia">P.</tp:taxon-name-part> <tp:taxon-name-part taxon-name-part-type="species" reg="ananay">ananay</tp:taxon-name-part></tp:taxon-name></italic>; C. <italic><tp:taxon-name><tp:taxon-name-part taxon-name-part-type="genus" reg="Panabachia">P.</tp:taxon-name-part> <tp:taxon-name-part taxon-name-part-type="species" reg="cayambi">cayambi</tp:taxon-name-part></tp:taxon-name></italic>; D. <italic><tp:taxon-name><tp:taxon-name-part taxon-name-part-type="genus" reg="Panabachia">P.</tp:taxon-name-part> <tp:taxon-name-part taxon-name-part-type="species" reg="cryptica">cryptica</tp:taxon-name-part></tp:taxon-name></italic>; E. <italic><tp:taxon-name><tp:taxon-name-part taxon-name-part-type="genus" reg="Panabachia">P.</tp:taxon-name-part> <tp:taxon-name-part taxon-name-part-type="species" reg="patera">patera</tp:taxon-name-part></tp:taxon-name></italic>; F. <italic><tp:taxon-name><tp:taxon-name-part taxon-name-part-type="genus" reg="Panabachia">P.</tp:taxon-name-part> <tp:taxon-name-part taxon-name-part-type="species" reg="vigilans">vigilans</tp:taxon-name-part></tp:taxon-name></italic>; G. <italic><tp:taxon-name><tp:taxon-name-part taxon-name-part-type="genus" reg="Panabachia">P.</tp:taxon-name-part> <tp:taxon-name-part taxon-name-part-type="species" reg="perdita">perdita</tp:taxon-name-part></tp:taxon-name></italic>; H. <italic><tp:taxon-name><tp:taxon-name-part taxon-name-part-type="genus" reg="Panabachia">P.</tp:taxon-name-part> <tp:taxon-name-part taxon-name-part-type="species" reg="ambulans">ambulans</tp:taxon-name-part></tp:taxon-name></italic>.</p></caption><graphic xmlns:xlink="http://www.w3.org/1999/xlink" xlink:href="zookeys-1254-225_article-158319__-g007.jpg" position="float" orientation="portrait" xlink:type="simple" id="oo_1429103.jpg"><uri content-type="original_file" xlink:type="simple">https://binary.pensoft.net/fig/1429103</uri></graphic></fig><fig id="F8" position="float" orientation="portrait"><object-id xmlns:xlink="http://www.w3.org/1999/xlink" content-type="doi" xlink:type="simple">10.3897/zookeys.1254.158319.figure8</object-id><object-id xmlns:xlink="http://www.w3.org/1999/xlink" content-type="arpha" xlink:type="simple">ED4152FA-68DF-5E1B-B5AE-92D89CBD6325</object-id><label>Figure 8.</label><caption><p>Aedeagus (dorsal view) of <italic><tp:taxon-name><tp:taxon-name-part taxon-name-part-type="genus" reg="Panabachia">Panabachia</tp:taxon-name-part></tp:taxon-name></italic> spp. A. <italic><tp:taxon-name><tp:taxon-name-part taxon-name-part-type="genus" reg="Panabachia">P.</tp:taxon-name-part> <tp:taxon-name-part taxon-name-part-type="species" reg="papallacta">papallacta</tp:taxon-name-part></tp:taxon-name></italic>; B. <italic><tp:taxon-name><tp:taxon-name-part taxon-name-part-type="genus" reg="Panabachia">P.</tp:taxon-name-part> <tp:taxon-name-part taxon-name-part-type="species" reg="ananay">ananay</tp:taxon-name-part></tp:taxon-name></italic>; C. <italic><tp:taxon-name><tp:taxon-name-part taxon-name-part-type="genus" reg="Panabachia">P.</tp:taxon-name-part> <tp:taxon-name-part taxon-name-part-type="species" reg="cayambi">cayambi</tp:taxon-name-part></tp:taxon-name></italic>; D. <italic><tp:taxon-name><tp:taxon-name-part taxon-name-part-type="genus" reg="Panabachia">P.</tp:taxon-name-part> <tp:taxon-name-part taxon-name-part-type="species" reg="cryptica">cryptica</tp:taxon-name-part></tp:taxon-name></italic>; E. <italic><tp:taxon-name><tp:taxon-name-part taxon-name-part-type="genus" reg="Panabachia">P.</tp:taxon-name-part> <tp:taxon-name-part taxon-name-part-type="species" reg="caranqui">caranqui</tp:taxon-name-part></tp:taxon-name></italic>; F. <italic><tp:taxon-name><tp:taxon-name-part taxon-name-part-type="genus" reg="Panabachia">P.</tp:taxon-name-part> <tp:taxon-name-part taxon-name-part-type="species" reg="patera">patera</tp:taxon-name-part></tp:taxon-name></italic>; G. <italic><tp:taxon-name><tp:taxon-name-part taxon-name-part-type="genus" reg="Panabachia">P.</tp:taxon-name-part> <tp:taxon-name-part taxon-name-part-type="species" reg="vigilans">vigilans</tp:taxon-name-part></tp:taxon-name></italic>; H. <italic><tp:taxon-name><tp:taxon-name-part taxon-name-part-type="genus" reg="Panabachia">P.</tp:taxon-name-part> <tp:taxon-name-part taxon-name-part-type="species" reg="perdita">perdita</tp:taxon-name-part></tp:taxon-name></italic>; I. <italic><tp:taxon-name><tp:taxon-name-part taxon-name-part-type="genus" reg="Panabachia">P.</tp:taxon-name-part> <tp:taxon-name-part taxon-name-part-type="species" reg="ambulans">ambulans</tp:taxon-name-part></tp:taxon-name></italic>.</p></caption><graphic xmlns:xlink="http://www.w3.org/1999/xlink" xlink:href="zookeys-1254-225_article-158319__-g008.jpg" position="float" orientation="portrait" xlink:type="simple" id="oo_1429104.jpg"><uri content-type="original_file" xlink:type="simple">https://binary.pensoft.net/fig/1429104</uri></graphic></fig></tp:treatment-sec></tp:taxon-treatment>
